# Supplementary material for: Thio­phene-2-carbonyl azide
Source: Acta Crystallogr Sect E Struct Rep Online. 2013 Jul 24;69(Pt 8):o1298. doi: 10.1107/S1600536813019740 (PMC3793789; doi:10.1107/S1600536813019740)
Supplement: Supplementary file 1 [file e-69-o1298-sup1.cif]

##############################################################################
#                                                                            #
# This CIF contains the data in a paper accepted for publication in          #
# Acta Crystallographica Section E. It conforms to the requirements of       #
# Notes for Authors for Acta Crystallographica Section E, and has been       #
# peer reviewed under the auspices of the IUCr Commission on Journals.       #
#                                                                            #
# Full details of the Crystallographic Information File format               #
# are given in the paper "The Crystallographic Information File (CIF):       #
# a New Standard Archive File for Crystallography" by S. R. Hall, F. H.      #
# Allen and I. D. Brown [Acta Cryst. (1991), A47, 655-685].                  #
#                                                                            #
# The current version of the core CIF dictionary is obtainable from          #
# ftp://ftp.iucr.org/pub/cif_core.dic.                                       #
#                                                                            #
# Software is freely available for graphical display of the structure(s)     #
# in this CIF. For information consult the CIF software page                 #
# http://www.iucr.org/resources/cif/software.                                #
#                                                                            #
# This file may be used for bona fide research purposes within the           #
# scientific community so long as proper attribution is given to the journal # 
# article from which it was obtained.                                        #
#                                                                            #
##############################################################################
data_global
_audit_creation_method     'from SHELXL,  publCIF and IUCr SHELXL97-template'
_journal_date_recd_electronic     2013-07-15
_journal_date_accepted     2013-07-16
_journal_name_full     'Acta Crystallographica, Section E'
_journal_year     2013
_journal_volume     69
_journal_issue      8
_journal_page_first     o1298
_journal_page_last     o1298
_journal_paper_category     QO
_journal_paper_doi     10.1107/S1600536813019740
_journal_coeditor_code     TK5242
_publ_contact_author_name     'Michael Findlater'
_publ_contact_author_address
;
Department of Chemistry & Biochemistry
Texas Tech University
Memorial Circle & Boston
Lubbock, TX 79409
USA
;
_publ_contact_author_email     'michael.findlater@ttu.edu'
_publ_contact_author_fax     '+1 806 742 1289'
_publ_contact_author_phone     '+1 806 742 3092'
_publ_section_title
;
Thiophene-2-carbonyl azide
;
loop_
    _publ_author_name
    _publ_author_footnote
    _publ_author_address
    'Hsu, Gene C.' .
;
Department of Chemistry & Biochemistry
Texas Tech University
Memorial Circle & Boston
Lubbock, TX 79409
USA
;
    'Singer, Laci M.' .
;
Department of Chemistry & Biochemistry
Texas Tech University
Memorial Circle & Boston
Lubbock, TX 79409
USA
;
    'Cordes, David B.' .
;
Department of Chemistry & Biochemistry
Texas Tech University
Memorial Circle & Boston
Lubbock, TX 79409
USA
;
    'Findlater, Michael' .
;
Department of Chemistry & Biochemistry
Texas Tech University
Memorial Circle & Boston
Lubbock, TX 79409
USA
;
_publ_section_synopsis     .
data_I
_audit_creation_method     SHELXL-2013
_chemical_name_systematic
;
Thiophene-2-carbonyl azide
;
_chemical_name_common     ?
_chemical_formula_moiety     'C5 H3 N3 O S'
_chemical_formula_sum     'C5 H3 N3 O S'
_chemical_formula_iupac     'C5 H3 N3 O S'
_chemical_formula_weight     153.16
_chemical_melting_point     ?
_shelx_space_group_comment
;
The symmetry employed for this shelxl refinement is uniquely defined
by the following loop, which should always be used as a source of
symmetry information in preference to the above space-group names.
They are only intended as comments.
;
_space_group_crystal_system     monoclinic
_space_group_name_H-M_alt     'C 2/c'
_space_group_name_Hall     '-C 2yc'
loop_
    _space_group_symop_operation_xyz
    'x, y, z'
    '-x, y, -z+1/2'
    'x+1/2, y+1/2, z'
    '-x+1/2, y+1/2, -z+1/2'
    '-x, -y, -z'
    'x, -y, z-1/2'
    '-x+1/2, -y+1/2, -z'
    'x+1/2, -y+1/2, z-1/2'
_cell_length_a     12.668(3)
_cell_length_b     6.2153(12)
_cell_length_c     16.400(3)
_cell_angle_alpha     90
_cell_angle_beta     95.91(3)
_cell_angle_gamma     90
_cell_volume     1284.4(4)
_cell_formula_units_Z     8
_cell_measurement_reflns_used     1494
_cell_measurement_theta_min     1.00
_cell_measurement_theta_max     27.48
_cell_measurement_temperature     153(2)
_exptl_crystal_description     block
_exptl_crystal_colour     colourless
_exptl_crystal_size_max     0.200
_exptl_crystal_size_mid     0.160
_exptl_crystal_size_min     0.150
_exptl_crystal_density_diffrn     1.584
_exptl_crystal_density_meas     ?
_exptl_crystal_density_method     'not measured'
_exptl_crystal_F_000     624
_exptl_absorpt_coefficient_mu     0.425
_exptl_absorpt_correction_type     multi-scan
_exptl_absorpt_process_details
                               '(DENZO and SCALEPACK; Otwinowski & Minor, 1997)'
_shelx_estimated_absorpt_T_min     0.920
_shelx_estimated_absorpt_T_max     0.939
_exptl_absorpt_correction_T_min     0.9198
_exptl_absorpt_correction_T_max     0.9390
_exptl_special_details     ?
_diffrn_ambient_temperature     153(2)
_diffrn_radiation_type     MoK\a
_diffrn_radiation_wavelength     0.71073
_diffrn_measurement_device_type     'Nonius KappaCCD'
_diffrn_measurement_method     '\f and \w scans'
_diffrn_detector_area_resol_mean     ?
_diffrn_reflns_number     2728
_diffrn_reflns_av_R_equivalents     0.0250
_diffrn_reflns_theta_min     2.497
_diffrn_reflns_theta_max     27.443
_diffrn_reflns_theta_full     25.242
_diffrn_measured_fraction_theta_max     0.997
_diffrn_measured_fraction_theta_full     0.997
_diffrn_reflns_limit_h_min     -15
_diffrn_reflns_limit_h_max     16
_diffrn_reflns_limit_k_min     -7
_diffrn_reflns_limit_k_max     8
_diffrn_reflns_limit_l_min     -21
_diffrn_reflns_limit_l_max     21
_refine_special_details     ?
_reflns_number_total     1459
_reflns_number_gt     1152
_reflns_threshold_expression     I>2\s(I)
_refine_ls_structure_factor_coef     Fsqd
_refine_ls_matrix_type     full
_refine_ls_R_factor_all     0.0656
_refine_ls_R_factor_gt     0.0499
_refine_ls_wR_factor_gt     0.1447
_refine_ls_wR_factor_ref     0.1542
_refine_ls_goodness_of_fit_ref     1.127
_refine_ls_restrained_S_all     1.127
_refine_ls_number_reflns     1459
_refine_ls_number_parameters     91
_refine_ls_number_restraints     0
_refine_ls_hydrogen_treatment     constr
_refine_ls_weighting_scheme     calc
_refine_ls_weighting_details
              'w=1/[\s^2^(Fo^2^)+(0.0659P)^2^+3.2530P] where P=(Fo^2^+2Fc^2^)/3'
_atom_sites_solution_hydrogens     geom
_atom_sites_solution_primary     direct
_atom_sites_solution_secondary     difmap
_refine_ls_shift/su_max     0.001
_refine_ls_shift/su_mean     0.000
_refine_diff_density_max     0.587
_refine_diff_density_min     -0.494
_refine_ls_extinction_method     none
_refine_ls_extinction_coef     .
loop_
    _atom_type_symbol
    _atom_type_description
    _atom_type_scat_dispersion_real
    _atom_type_scat_dispersion_imag
    _atom_type_scat_source
    'C' 'C' 0.0033 0.0016
                         'International Tables Vol C Tables 4.2.6.8 and 6.1.1.4'
    'H' 'H' 0.0000 0.0000
                         'International Tables Vol C Tables 4.2.6.8 and 6.1.1.4'
    'N' 'N' 0.0061 0.0033
                         'International Tables Vol C Tables 4.2.6.8 and 6.1.1.4'
    'O' 'O' 0.0106 0.0060
                         'International Tables Vol C Tables 4.2.6.8 and 6.1.1.4'
    'S' 'S' 0.1246 0.1234
                         'International Tables Vol C Tables 4.2.6.8 and 6.1.1.4'
_computing_data_collection     'COLLECT (Nonius, 1998)'
_computing_cell_refinement     'COLLECT (Nonius, 1998)'
_computing_data_reduction
;
DENZO and SCALEPACK (Otwinowski & Minor, 1997)
;
_computing_structure_solution     'SIR97 (Altomare <i>et al.</i>, 1999)'
_computing_structure_refinement     'SHELXL2013 (Sheldrick, 2013)'
_computing_molecular_graphics
            'SHELXTL (Sheldrick, 2008) and Mercury (Macrae <i>et al.</i>, 2008)'
_computing_publication_material
;
SHELXTL (Sheldrick, 2008), enCIFer (Allen <i>et al.</i>, 2004)
and publCIF
(Westrip, 2010)
;
loop_
    _atom_site_type_symbol
    _atom_site_label
    _atom_site_fract_x
    _atom_site_fract_y
    _atom_site_fract_z
    _atom_site_U_iso_or_equiv
    _atom_site_adp_type
    _atom_site_calc_flag
    _atom_site_occupancy
    _atom_site_disorder_assembly
    _atom_site_disorder_group
    C C1 0.3676(2) 0.0373(4) 0.57926(15) 0.0260(6) Uani d 1 . .
    C C2 0.3494(2) -0.1827(4) 0.59864(15) 0.0238(6) Uani d 1 . .
    H H2 0.3401 -0.2988 0.5609 0.029 Uiso calc 1 . .
    C C3 0.3478(2) -0.1956(5) 0.68730(18) 0.0334(7) Uani d 1 . .
    H H3 0.3368 -0.3267 0.7150 0.040 Uiso calc 1 . .
    C C4 0.3632(2) -0.0048(5) 0.72675(17) 0.0347(7) Uani d 1 . .
    H H4 0.3647 0.0105 0.7845 0.042 Uiso calc 1 . .
    C C5 0.3763(2) 0.1133(5) 0.49575(15) 0.0271(6) Uani d 1 . .
    N N1 0.3946(2) 0.3386(4) 0.49385(13) 0.0323(6) Uani d 1 . .
    N N2 0.39920(19) 0.4093(4) 0.42227(13) 0.0308(6) Uani d 1 . .
    N N3 0.4044(2) 0.4879(5) 0.36125(15) 0.0401(7) Uani d 1 . .
    O O1 0.36928(17) -0.0003(4) 0.43538(12) 0.0382(5) Uani d 1 . .
    S S1 0.37950(6) 0.20165(12) 0.66320(4) 0.0360(3) Uani d 1 . .
loop_
    _atom_site_aniso_label
    _atom_site_aniso_U_11
    _atom_site_aniso_U_22
    _atom_site_aniso_U_33
    _atom_site_aniso_U_12
    _atom_site_aniso_U_13
    _atom_site_aniso_U_23
    C1 0.0249(13) 0.0295(14) 0.0237(12) -0.0011(11) 0.0039(10) -0.0039(10)
    C2 0.0247(13) 0.0226(13) 0.0248(12) 0.0005(10) 0.0062(10) 0.0053(10)
    C3 0.0358(16) 0.0308(16) 0.0340(15) -0.0005(12) 0.0055(12) 0.0079(12)
    C4 0.0364(16) 0.0438(18) 0.0240(13) 0.0034(14) 0.0035(11) 0.0026(12)
    C5 0.0251(13) 0.0311(15) 0.0255(13) -0.0021(11) 0.0045(10) -0.0028(11)
    N1 0.0438(14) 0.0336(13) 0.0196(11) -0.0007(11) 0.0028(9) -0.0002(9)
    N2 0.0317(13) 0.0335(14) 0.0266(12) -0.0035(10) 0.0002(9) -0.0026(10)
    N3 0.0461(16) 0.0450(16) 0.0286(13) -0.0109(13) 0.0005(10) 0.0039(12)
    O1 0.0519(14) 0.0382(12) 0.0255(10) -0.0086(10) 0.0080(8) -0.0072(9)
    S1 0.0487(5) 0.0318(4) 0.0275(4) -0.0028(3) 0.0036(3) -0.0018(3)
_geom_special_details
;
All e.s.d.'s (except the e.s.d. in the dihedral angle between two l.s. planes)
are estimated using the full covariance matrix. The cell e.s.d.'s are taken
into account individually in the estimation of e.s.d.'s in distances, angles
and torsion angles; correlations between e.s.d.'s in cell parameters are only
used when they are defined by crystal symmetry. An approximate (isotropic)
treatment of cell e.s.d.'s is used for estimating e.s.d.'s involving l.s.
planes.
;
loop_
    _geom_bond_atom_site_label_1
    _geom_bond_atom_site_label_2
    _geom_bond_site_symmetry_2
    _geom_bond_distance
    _geom_bond_publ_flag
    C1 C2 . 1.428(4) ?
    C1 C5 . 1.464(4) ?
    C1 S1 . 1.708(3) ?
    C2 C3 . 1.459(4) ?
    C2 H2 . 0.9500 ?
    C3 C4 . 1.355(4) ?
    C3 H3 . 0.9500 ?
    C4 S1 . 1.679(3) ?
    C4 H4 . 0.9500 ?
    C5 O1 . 1.212(3) ?
    C5 N1 . 1.420(4) ?
    N1 N2 . 1.260(3) ?
    N2 N3 . 1.122(3) ?
loop_
    _geom_angle_atom_site_label_1
    _geom_angle_atom_site_label_2
    _geom_angle_atom_site_label_3
    _geom_angle_site_symmetry_1
    _geom_angle_site_symmetry_3
    _geom_angle
    _geom_angle_publ_flag
    C2 C1 C5 . . 123.1(2) ?
    C2 C1 S1 . . 113.34(19) ?
    C5 C1 S1 . . 123.5(2) ?
    C1 C2 C3 . . 107.1(2) ?
    C1 C2 H2 . . 126.5 ?
    C3 C2 H2 . . 126.5 ?
    C4 C3 C2 . . 114.3(3) ?
    C4 C3 H3 . . 122.8 ?
    C2 C3 H3 . . 122.8 ?
    C3 C4 S1 . . 113.2(2) ?
    C3 C4 H4 . . 123.4 ?
    S1 C4 H4 . . 123.4 ?
    O1 C5 N1 . . 123.7(2) ?
    O1 C5 C1 . . 124.8(3) ?
    N1 C5 C1 . . 111.5(2) ?
    N2 N1 C5 . . 112.8(2) ?
    N3 N2 N1 . . 174.5(3) ?
    C4 S1 C1 . . 92.11(14) ?
loop_
    _geom_torsion_atom_site_label_1
    _geom_torsion_atom_site_label_2
    _geom_torsion_atom_site_label_3
    _geom_torsion_atom_site_label_4
    _geom_torsion_site_symmetry_1
    _geom_torsion_site_symmetry_2
    _geom_torsion_site_symmetry_3
    _geom_torsion_site_symmetry_4
    _geom_torsion
    _geom_torsion_publ_flag
    C5 C1 C2 C3 . . . . 178.9(2) ?
    S1 C1 C2 C3 . . . . -0.5(3) ?
    C1 C2 C3 C4 . . . . 0.0(3) ?
    C2 C3 C4 S1 . . . . 0.5(4) ?
    C2 C1 C5 O1 . . . . -0.1(4) ?
    S1 C1 C5 O1 . . . . 179.2(2) ?
    C2 C1 C5 N1 . . . . -179.9(2) ?
    S1 C1 C5 N1 . . . . -0.6(3) ?
    O1 C5 N1 N2 . . . . 2.1(4) ?
    C1 C5 N1 N2 . . . . -178.0(2) ?
    C3 C4 S1 C1 . . . . -0.7(3) ?
    C2 C1 S1 C4 . . . . 0.7(2) ?
    C5 C1 S1 C4 . . . . -178.7(2) ?
loop_
    _geom_hbond_atom_site_label_D
    _geom_hbond_atom_site_label_H
    _geom_hbond_atom_site_label_A
    _geom_hbond_site_symmetry_A
    _geom_hbond_distance_DH
    _geom_hbond_distance_HA
    _geom_hbond_distance_DA
    _geom_hbond_angle_DHA
    C2 H2 N1 1_545 0.95 2.63 3.512(4) 155
    C3 H3 N3 6_556 0.95 2.66 3.396(4) 135
    C4 H4 O1 6_556 0.95 2.47 3.415(4) 173
_shelxl_version_number        2.013
_iucr_refine_instructions_details
;
TITL try1 in C2/c
CELL  0.71073  12.6679   6.2153  16.4001   90.000   95.906   90.000
ZERR     8.00   0.0025   0.0012   0.0033    0.000    0.030    0.000
LATT   7
SYMM  - X,   Y, 1/2 - Z
SFAC  C    H    N    O    S
UNIT  40   24   24   8    8
MERG   2
FMAP   2
PLAN    5
SIZE     0.15   0.16   0.20
EQIV $1 x, -y, z+1/2
HTAB C4 O1_$1
HTAB C3 N3_$1
EQIV $2 x, y-1, z
HTAB C2 N1_$2
ACTA
BOND   $H
CONF
HTAB
L.S.  4
TEMP  -120.00
WGHT    0.065900    3.253000
FVAR       0.39673
C1    1    0.367624    0.037284    0.579264    11.00000    0.02493    0.02954 =
         0.02373   -0.00393    0.00390   -0.00111
C2    1    0.349410   -0.182741    0.598636    11.00000    0.02465    0.02256 =
         0.02482    0.00528    0.00618    0.00054
AFIX  43
H2    2    0.340102   -0.298818    0.560894    11.00000   -1.20000
AFIX   0
C3    1    0.347794   -0.195625    0.687297    11.00000    0.03585    0.03080 =
         0.03400    0.00793    0.00553   -0.00053
AFIX  43
H3    2    0.336849   -0.326655    0.715044    11.00000   -1.20000
AFIX   0
C4    1    0.363228   -0.004842    0.726753    11.00000    0.03640    0.04378 =
         0.02401    0.00262    0.00354    0.00340
AFIX  43
H4    2    0.364695    0.010512    0.784492    11.00000   -1.20000
AFIX   0
C5    1    0.376349    0.113272    0.495751    11.00000    0.02513    0.03113 =
         0.02553   -0.00277    0.00454   -0.00212
N1    3    0.394558    0.338616    0.493854    11.00000    0.04382    0.03356 =
         0.01957   -0.00025    0.00279   -0.00073
N2    3    0.399199    0.409266    0.422272    11.00000    0.03165    0.03346 =
         0.02661   -0.00262    0.00023   -0.00348
N3    3    0.404386    0.487897    0.361246    11.00000    0.04614    0.04496 =
         0.02862    0.00394    0.00050   -0.01089
O1    4    0.369275   -0.000273    0.435379    11.00000    0.05191    0.03815 =
         0.02547   -0.00719    0.00800   -0.00858
S1    5    0.379495    0.201649    0.663197    11.00000    0.04865    0.03181 =
         0.02748   -0.00179    0.00361   -0.00278
HKLF 4
REM  try1 in C2/c
REM R1 =  0.0499 for    1152 Fo > 4sig(Fo)  and  0.0656 for all    1459 data
REM     91 parameters refined using      0 restraints
END
WGHT      0.0659      3.2529
REM Instructions for potential hydrogen bonds
HTAB C2 N1_$2
HTAB C3 N3_$1
HTAB C4 O1_$1
REM Highest difference peak  0.587,  deepest hole -0.494,  1-sigma level  0.078
Q1    1   0.3484 -0.1810  0.6277  11.00000  0.05    0.59
Q2    1   0.3538 -0.1110  0.5904  11.00000  0.05    0.58
Q3    1   0.3460 -0.2111  0.5766  11.00000  0.05    0.57
Q4    1   0.3708  0.3934  0.6702  11.00000  0.05    0.35
Q5    1   0.3678  0.1173  0.6086  11.00000  0.05    0.32
;
