# Supplementary material for: Thio­phene-2-carbonyl azide
Source: Acta Crystallogr Sect E Struct Rep Online. 2013 Jul 24;69(Pt 8):o1298. doi: 10.1107/S1600536813019740 (PMC3793789; doi:10.1107/S1600536813019740)
Supplement: Supplementary file 2 [file e-69-o1298-Isup2.hkl]

#
# h,k,l, Fc-squared, Fo-squared, sigma(Fo-squared), status flag
#
data_I
_shelx_title ' try1 in C2/c'
_shelx_refln_list_code          4
_shelx_F_calc_maximum      159.90
_exptl_crystal_F_000       624.00
_reflns_d_resolution_high  0.7711

loop_
 _space_group_symop_operation_xyz
 'x, y, z'
 '-x, y, -z+1/2'
 'x+1/2, y+1/2, z'
 '-x+1/2, y+1/2, -z+1/2'
 '-x, -y, -z'
 'x, -y, z-1/2'
 '-x+1/2, -y+1/2, -z'
 'x+1/2, -y+1/2, z-1/2'

_cell_length_a    12.6679
_cell_length_b     6.2153
_cell_length_c    16.4001
_cell_angle_alpha  90.000
_cell_angle_beta   95.906
_cell_angle_gamma  90.000

_shelx_F_squared_multiplier     1.000

loop_
 _refln_index_h
 _refln_index_k
 _refln_index_l
 _refln_F_squared_calc
 _refln_F_squared_meas
 _refln_F_squared_sigma
 _refln_observed_status
   6   0   0         93.41         70.53         5.08 o
   8   0   0      17989.62      18659.92       557.85 o
  10   0   0         24.97         29.23         7.62 o
  12   0   0       1458.11       1747.24       119.45 o
  14   0   0          0.04         10.17        18.43 o
  16   0   0         40.10         64.17        29.23 o
   1   1   0       4261.05       4508.32        74.27 o
   3   1   0      15082.20      16031.40       633.14 o
   5   1   0         30.63         20.16         3.35 o
   7   1   0       9398.02      10515.63       205.86 o
   9   1   0          0.18          3.36         2.54 o
  11   1   0       3145.04       3432.76        99.44 o
  13   1   0          8.89          7.01         9.89 o
  15   1   0        724.15        726.20        57.53 o
   0   2   0        509.80        757.99        18.18 o
   2   2   0        238.92        266.48         5.72 o
   4   2   0        196.69        313.86        10.17 o
   6   2   0        321.71        356.17         9.31 o
   8   2   0          5.14         13.22         3.51 o
  10   2   0         13.12         28.85         9.20 o
  12   2   0          0.85          8.58         8.54 o
  14   2   0         27.61         28.89        12.50 o
   1   3   0        260.54        260.61         5.29 o
   3   3   0        139.13        202.37        12.71 o
   5   3   0        112.02         75.68         3.64 o
   7   3   0         16.99         29.99         4.88 o
   9   3   0         10.14         11.44         6.74 o
  11   3   0          4.95         -7.36         9.46 o
  13   3   0          0.25          4.66        22.87 o
  15   3   0         33.34         16.75        18.45 o
   0   4   0       2004.13       1738.41        41.62 o
   2   4   0         27.28         29.00         2.25 o
   4   4   0       1279.03       1090.49        20.89 o
   6   4   0        131.92        133.17         7.16 o
   8   4   0        405.54        367.19        17.09 o
  10   4   0        136.02        123.55        10.48 o
  12   4   0         84.56         79.92        16.84 o
  14   4   0         74.83         51.11        29.86 o
   1   5   0       2667.01       2857.60        73.07 o
   3   5   0       3199.07       3491.63        90.91 o
   5   5   0        975.59       1035.44        32.33 o
   7   5   0       1729.81       1852.27        88.00 o
   9   5   0        132.32        130.18        21.92 o
  11   5   0        408.64        378.40        31.91 o
   0   6   0       1624.57       1636.06        63.54 o
   2   6   0          8.58         -1.74         4.11 o
   4   6   0       1019.60       1017.35        38.31 o
   6   6   0         45.73         17.39         9.65 o
   8   6   0        240.20        202.34        18.64 o
  10   6   0         47.12          9.74        15.75 o
   1   7   0        166.58        176.00        18.43 o
   3   7   0         95.23         73.07        16.52 o
   5   7   0        119.82        113.09        19.70 o
   7   7   0         15.29         13.73        19.38 o
   0   8   0        160.83         88.95        35.58 o
 -15   1   1         94.04         29.28        16.33 o
 -13   1   1        591.43        671.41        34.26 o
 -11   1   1        808.42        815.51        37.17 o
  -9   1   1       1342.95       1249.00        32.20 o
  -7   1   1       4024.16       4488.17       103.77 o
  -5   1   1       2754.91       2007.22        52.10 o
  -3   1   1      10067.31      10108.80       512.10 o
  -1   1   1       6198.60       4565.41       103.25 o
   1   1   1       1818.18       1838.75        42.25 o
   3   1   1       8526.19       7395.55       152.31 o
   5   1   1        969.39        994.93        20.89 o
   7   1   1       5122.41       5000.81        91.74 o
   9   1   1       1456.67       1566.04        32.76 o
  11   1   1       1936.03       2069.91        77.95 o
  13   1   1        564.99        596.90        33.92 o
  15   1   1        537.91        512.45        44.76 o
 -14   2   1        810.50        779.84        49.01 o
 -12   2   1        318.01        319.09        19.96 o
 -10   2   1       1611.21       1744.10        81.33 o
  -8   2   1       1141.31       1065.70        29.43 o
  -6   2   1       1285.98       1339.21        41.30 o
  -4   2   1       2691.26       2297.21        46.06 o
  -2   2   1          0.10         24.66         2.22 o
   0   2   1       2017.29       1666.69        29.83 o
   2   2   1       1165.96       1677.95        27.78 o
   4   2   1        304.81        261.30         6.41 o
   6   2   1        416.97        511.84        13.66 o
   8   2   1         57.40         57.63         5.34 o
  10   2   1          0.00         -4.70         4.70 o
  12   2   1         44.85         70.34        10.57 o
  14   2   1         92.74         97.80        16.15 o
 -15   3   1          8.25         24.52        14.15 o
 -13   3   1        135.64        116.80        16.33 o
 -11   3   1          1.52         -2.17        12.71 o
  -9   3   1        393.49        356.35        18.16 o
  -7   3   1        115.70        101.15        13.98 o
  -5   3   1        327.28        209.69         6.24 o
  -3   3   1       1526.68       1653.50        37.80 o
  -1   3   1         12.12         96.35         3.05 o
   1   3   1       3612.59       3873.33        61.57 o
   3   3   1        338.50        602.90        10.22 o
   5   3   1       2034.75       2168.65        49.56 o
   7   3   1        127.44        180.38         8.50 o
   9   3   1        525.92        537.60        23.61 o
  11   3   1          6.60          8.75         3.75 o
  13   3   1         93.80         97.89        34.31 o
  15   3   1          1.46          8.25        15.05 o
 -14   4   1        124.90        124.15        22.29 o
 -12   4   1          8.69         20.01        11.23 o
 -10   4   1        234.08        271.83        17.47 o
  -8   4   1          0.47          1.06         5.68 o
  -6   4   1        155.61        136.40        13.66 o
  -4   4   1          3.92         30.26         3.51 o
  -2   4   1          7.73          2.80         2.11 o
   0   4   1         94.39         33.75         2.89 o
   2   4   1         50.72        137.77         5.40 o
   4   4   1        861.80        775.00        16.84 o
   6   4   1        127.98        177.70         6.82 o
   8   4   1       1297.76       1383.54        45.68 o
  10   4   1         93.35         69.27         6.61 o
  12   4   1        775.92        791.62        51.47 o
  14   4   1         22.19         -2.19        14.55 o
 -11   5   1        156.18        117.49        33.04 o
  -9   5   1         34.24         33.29        11.63 o
  -7   5   1        223.66        209.44        13.34 o
  -5   5   1         47.58         39.88         4.48 o
  -3   5   1         95.76         81.76         5.76 o
  -1   5   1         60.55         55.84         5.08 o
   1   5   1          1.67         -3.35         3.35 o
   3   5   1         48.81         36.53         9.21 o
   5   5   1         66.93         69.45        11.12 o
   7   5   1         12.34         10.62         2.48 o
   9   5   1         63.13         41.41        12.52 o
  11   5   1          0.01          6.63        13.72 o
 -10   6   1        270.97        247.55        28.29 o
  -8   6   1        132.53        117.67        17.29 o
  -6   6   1        431.23        458.27        26.73 o
  -4   6   1        279.40        243.93        12.69 o
  -2   6   1        261.90        273.78        10.93 o
   0   6   1        481.30        465.37        13.24 o
   2   6   1         36.76         26.69         5.72 o
   4   6   1        565.11        628.14        33.25 o
   6   6   1          0.44          7.32        11.52 o
   8   6   1        438.67        479.88        32.71 o
  10   6   1          1.68        -12.94        12.94 o
  -7   7   1         30.57         22.40        14.45 o
  -5   7   1         49.72         47.02        15.88 o
  -3   7   1          6.54         -0.64        14.61 o
  -1   7   1         15.65         24.78        15.25 o
   1   7   1         30.04         26.05        12.71 o
   3   7   1         10.39         13.34        12.07 o
   5   7   1        159.48        118.81        18.43 o
   7   7   1         16.03         15.04        18.19 o
   0   8   1         61.63         81.96        20.33 o
 -16   0   2         19.48         13.98        28.59 o
 -14   0   2         66.44         90.22        23.51 o
 -12   0   2        328.48        350.72        29.86 o
 -10   0   2        202.42        203.95        15.88 o
  -8   0   2       1293.04       1383.82        48.29 o
  -6   0   2        368.28        367.87        11.44 o
  -4   0   2        927.44        821.52        31.77 o
  -2   0   2       3577.95       3671.12       144.86 o
   0   0   2       3651.93       4568.25       184.89 o
   2   0   2      10166.00      10362.74       231.91 o
   4   0   2      12115.83      13632.95       297.35 o
   6   0   2       5823.73       6218.28       163.92 o
   8   0   2       3884.20       4577.78       125.17 o
  10   0   2       2145.96       2243.46       101.66 o
  12   0   2        627.42        588.34        43.84 o
  14   0   2        459.81        582.63        50.19 o
  16   0   2         54.30         23.51        32.40 o
 -15   1   2         35.25         33.25        15.88 o
 -13   1   2         37.82         34.00        12.36 o
 -11   1   2        389.40        423.02        23.35 o
  -9   1   2          0.18          0.54         4.43 o
  -7   1   2       2535.12       2562.26        81.01 o
  -5   1   2        926.74       1034.36        21.61 o
  -3   1   2       8234.77       8722.32       322.76 o
  -1   1   2       8981.23       8923.47       163.39 o
   1   1   2       5147.10       5518.92       100.17 o
   3   1   2       6878.08       6672.52       126.28 o
   5   1   2        134.40        208.52         5.39 o
   7   1   2        748.64        654.88        12.80 o
   9   1   2         23.35         17.53         3.14 o
  11   1   2          0.73          6.23         7.40 o
  13   1   2          4.81          4.45        10.80 o
  15   1   2         82.66         31.99        22.56 o
 -14   2   2          0.54          4.67        13.98 o
 -12   2   2         29.82         20.91         9.85 o
 -10   2   2        301.33        301.74        17.19 o
  -8   2   2        166.13        175.04        14.61 o
  -6   2   2       3929.34       3875.53        81.99 o
  -4   2   2        752.35        761.27        17.71 o
  -2   2   2      18890.22      18757.65       351.50 o
   0   2   2       2155.16       2039.66        38.58 o
   2   2   2      20032.44      19645.85       625.83 o
   4   2   2       2202.64       2086.96        46.38 o
   6   2   2       4683.94       4718.43        85.64 o
   8   2   2       1033.02       1014.73        24.40 o
  10   2   2        316.93        323.92        10.68 o
  12   2   2        327.30        357.05        29.86 o
  14   2   2          4.36         -4.50        16.01 o
 -15   3   2         26.93         51.65        17.28 o
 -13   3   2        227.42        229.93        20.44 o
 -11   3   2         48.78         41.65        10.84 o
  -9   3   2       2155.62       2346.16        96.89 o
  -7   3   2         27.53         21.97         4.25 o
  -5   3   2       7253.33       7875.34       140.78 o
  -3   3   2          0.21          6.04         2.25 o
  -1   3   2       8952.07       9821.26       474.30 o
   1   3   2          6.99         26.56         1.70 o
   3   3   2       3106.00       3082.56        54.32 o
   5   3   2         69.46         99.75         3.64 o
   7   3   2        346.32        281.63         8.22 o
   9   3   2         37.92         34.29         5.74 o
  11   3   2          2.64         -0.42         4.89 o
  13   3   2          0.10          8.22        29.86 o
 -14   4   2         68.44         52.63        23.13 o
 -12   4   2         38.69         21.40        12.75 o
 -10   4   2        233.95        218.37        11.75 o
  -8   4   2        297.82        278.99        14.04 o
  -6   4   2        360.23        312.82        27.00 o
  -4   4   2       1021.96       1035.58        21.51 o
  -2   4   2        171.19        127.71         6.04 o
   0   4   2       1385.16       1451.05        25.64 o
   2   4   2         10.20         -1.14         2.22 o
   4   4   2        684.76        660.85        21.60 o
   6   4   2          0.59          4.73         4.43 o
   8   4   2        172.58        166.47         7.14 o
  10   4   2          4.21          8.90        11.44 o
  12   4   2         27.59         -4.23        13.63 o
 -11   5   2         23.71         23.93        20.97 o
  -9   5   2        659.37        725.58        29.15 o
  -7   5   2          0.07         -0.64        10.48 o
  -5   5   2       1754.91       1886.14        54.19 o
  -3   5   2         92.56         80.11         8.90 o
  -1   5   2       2728.77       2922.16        92.45 o
   1   5   2        300.93        327.68         9.72 o
   3   5   2       2221.37       2250.87        65.03 o
   5   5   2        252.93        272.69        17.79 o
   7   5   2        900.41        961.99        44.57 o
   9   5   2         66.76         67.66        12.03 o
  11   5   2        179.62        213.69        24.86 o
 -10   6   2          1.80          9.48        17.47 o
  -8   6   2         43.42         16.80        20.65 o
  -6   6   2         44.63         34.59         7.68 o
  -4   6   2         53.35         47.09         8.08 o
  -2   6   2        132.03        119.26        27.00 o
   0   6   2         16.42         22.50         9.21 o
   2   6   2        150.79        150.61        12.39 o
   4   6   2          0.04         -8.95         9.76 o
   6   6   2         64.38         62.43        12.56 o
   8   6   2          2.80        -15.57        15.57 o
  10   6   2          4.52         35.68        13.91 o
  -7   7   2         21.69         41.52        20.16 o
  -5   7   2        483.59        465.08        36.22 o
  -3   7   2         56.02         60.36        14.61 o
  -1   7   2        674.62        682.15        28.69 o
   1   7   2         98.44        105.47        14.61 o
   3   7   2        519.85        491.77        35.58 o
   5   7   2         88.69         64.81        20.33 o
   7   7   2        222.83        217.62        43.20 o
   0   8   2         66.28         32.40        22.24 o
 -15   1   3        290.16        289.76        27.13 o
 -13   1   3          5.61         42.15        16.20 o
 -11   1   3        670.27        629.00        26.05 o
  -9   1   3         46.47         34.14         4.49 o
  -7   1   3        582.47        421.57        16.84 o
  -5   1   3        141.77         71.77         5.08 o
  -3   1   3         17.27        158.59         4.43 o
  -1   1   3        379.67        265.76         5.15 o
   1   1   3       1069.44       1644.79        28.26 o
   3   1   3        759.41        694.00        11.90 o
   5   1   3        169.58        289.21         6.50 o
   7   1   3        582.73        572.17        19.38 o
   9   1   3         38.03         36.22         3.64 o
  11   1   3        245.65        242.06        14.50 o
  13   1   3        105.24        124.65        15.49 o
  15   1   3         40.43         31.19        19.52 o
 -14   2   3          3.76         -8.40         8.40 o
 -12   2   3        345.14        380.97        22.45 o
 -10   2   3         13.39         12.74         9.31 o
  -8   2   3       1221.75       1194.98        27.58 o
  -6   2   3          8.00         51.20         4.49 o
  -4   2   3       2628.75       2553.91        53.69 o
  -2   2   3        181.41         76.39         3.05 o
   0   2   3       1463.23       1228.71        23.35 o
   2   2   3       1745.97       1654.12        28.53 o
   4   2   3          1.55          6.62         3.49 o
   6   2   3       1799.15       1879.52        47.02 o
   8   2   3        226.23        217.89         7.40 o
  10   2   3        644.10        671.29        20.08 o
  12   2   3        173.69        152.31        18.74 o
  14   2   3         95.08        107.16        19.09 o
 -15   3   3         24.60         30.42        16.55 o
 -13   3   3         26.68         28.67        13.39 o
 -11   3   3        110.59        119.84        12.80 o
  -9   3   3         32.78         14.40        21.92 o
  -7   3   3        370.05        337.83        20.97 o
  -5   3   3         54.20         33.99         3.14 o
  -3   3   3       1143.65        992.76        17.07 o
  -1   3   3        380.21        358.80         7.19 o
   1   3   3       2139.44       2105.90        37.99 o
   3   3   3       1472.13       1466.15        27.16 o
   5   3   3       1543.36       1528.66        30.02 o
   7   3   3       1801.92       1884.52        41.20 o
   9   3   3        525.90        515.86        19.28 o
  11   3   3       1067.30       1122.55        42.54 o
  13   3   3        109.72         81.21        17.05 o
 -14   4   3        108.58        142.62        34.63 o
 -12   4   3        208.01        172.25        19.51 o
 -10   4   3        510.47        539.67        22.13 o
  -8   4   3        212.63        189.25        11.52 o
  -6   4   3       1597.44       1423.60        35.94 o
  -4   4   3          2.96          7.72         3.05 o
  -2   4   3       2885.55       2647.51        48.89 o
   0   4   3        964.05       1146.21        30.18 o
   2   4   3       2634.05       2629.14        58.14 o
   4   4   3       1870.42       2045.38        43.92 o
   6   4   3       1438.98       1462.26        50.54 o
   8   4   3       1013.24       1067.88        42.86 o
  10   4   3        642.28        714.24        39.41 o
  12   4   3        216.21        204.85        72.11 o
 -11   5   3        158.86        135.42        20.80 o
  -9   5   3          0.08         -0.62         8.26 o
  -7   5   3        497.90        469.42        20.55 o
  -5   5   3         12.87          5.77         4.81 o
  -3   5   3        777.13        743.61        20.71 o
  -1   5   3         61.37         53.37         4.60 o
   1   5   3        470.73        486.88        17.79 o
   3   5   3         31.00         24.99         6.24 o
   5   5   3         82.73         76.08         7.76 o
   7   5   3          1.46        -11.66        11.66 o
   9   5   3          0.65         -4.64        11.40 o
  11   5   3         22.01         27.09        23.51 o
 -10   6   3        422.92        501.10        39.06 o
  -8   6   3        196.06        170.76        22.07 o
  -6   6   3        577.34        568.32        27.17 o
  -4   6   3        155.48        142.45        10.17 o
  -2   6   3        590.92        569.28        18.06 o
   0   6   3         60.94         46.64         5.11 o
   2   6   3        582.69        590.02        20.89 o
   4   6   3          5.46         -6.49         9.20 o
   6   6   3        525.25        551.08        56.55 o
   8   6   3          0.61          1.15        18.11 o
  10   6   3        322.84        348.28        32.57 o
  -7   7   3        143.44        151.21        25.42 o
  -5   7   3         26.44         29.23        15.25 o
  -3   7   3        146.95        144.23        17.79 o
  -1   7   3          0.87          7.42         9.59 o
   1   7   3        103.36        116.25        12.80 o
   3   7   3         64.07         41.30        15.88 o
   5   7   3         68.15         61.63        19.06 o
   7   7   3        111.34         77.67        18.86 o
 -16   0   4          1.33         17.79        17.79 o
 -14   0   4        122.33        111.19        20.97 o
 -12   0   4         52.16         64.17        12.71 o
 -10   0   4       1067.84       1202.74        43.20 o
  -8   0   4        359.52        351.99        15.25 o
  -6   0   4       6155.00       5889.80       160.75 o
  -4   0   4       1453.69       1498.18        45.75 o
  -2   0   4      23227.96      20696.26       564.84 o
   0   0   4       2151.89       2413.10        67.35 o
   2   0   4      25566.47      23265.66       523.54 o
   4   0   4        313.65        343.10         8.26 o
   6   0   4       7994.78       7489.00       197.60 o
   8   0   4         34.75         42.57         5.08 o
  10   0   4       1274.69       1245.94        64.81 o
  12   0   4        194.82        161.38        20.33 o
  14   0   4         90.08         93.40        22.87 o
 -15   1   4          3.70          0.36        13.12 o
 -13   1   4         77.85         60.13        11.75 o
 -11   1   4         41.57         33.05        11.75 o
  -9   1   4        647.60        669.04        20.22 o
  -7   1   4        143.59        147.90         6.95 o
  -5   1   4       3006.55       2907.91        63.44 o
  -3   1   4         73.70        105.76         3.05 o
  -1   1   4       4244.06       3847.91        89.59 o
   1   1   4          1.63          0.13         1.06 o
   3   1   4        741.38        632.38        15.57 o
   5   1   4         12.75          3.36         3.18 o
   7   1   4          2.28          0.81         2.21 o
   9   1   4         61.11         54.71         4.04 o
  11   1   4          1.53         -3.06         6.30 o
  13   1   4         36.42         29.65        12.80 o
  15   1   4          2.74          3.50        11.85 o
 -14   2   4        198.15        168.45        22.00 o
 -12   2   4        330.85        357.52        43.52 o
 -10   2   4        942.17        966.60        57.18 o
  -8   2   4        771.93        802.73        18.76 o
  -6   2   4       2455.64       2569.44        49.75 o
  -4   2   4        713.41        743.89        16.39 o
  -2   2   4       2329.68       2167.63        58.14 o
   0   2   4        283.21        310.43        15.88 o
   2   2   4        128.76         56.53         4.13 o
   4   2   4        187.07        188.88         4.57 o
   6   2   4         60.50        121.47         4.23 o
   8   2   4        183.07        188.24         6.29 o
  10   2   4         18.67         13.62         3.97 o
  12   2   4         77.30         89.94        13.11 o
  14   2   4          0.59          5.95        14.61 o
 -15   3   4          7.75         35.38        16.31 o
 -13   3   4          6.70         -1.08        15.49 o
 -11   3   4         84.55         76.70        11.14 o
  -9   3   4         95.81         93.51         7.76 o
  -7   3   4        535.99        588.41        17.90 o
  -5   3   4       1264.44       1387.87        27.31 o
  -3   3   4       2544.93       2717.36        88.32 o
  -1   3   4       3077.05       3935.99        71.16 o
   1   3   4       4842.51       4989.72        77.81 o
   3   3   4       1275.30       1622.69        28.98 o
   5   3   4       2747.77       2654.01       108.96 o
   7   3   4         13.68         12.79         2.97 o
   9   3   4        580.53        594.96        21.61 o
  11   3   4        108.97        117.05         8.80 o
  13   3   4         30.30         37.25        12.66 o
 -14   4   4          0.05         11.92        20.89 o
 -12   4   4          0.10          0.03        11.75 o
 -10   4   4          0.01         -7.49         7.49 o
  -8   4   4          6.29          8.87         6.12 o
  -6   4   4          2.74          1.91         5.08 o
  -4   4   4        283.02        250.18         7.60 o
  -2   4   4        105.07         64.25         6.67 o
   0   4   4       1302.72       1229.66        22.48 o
   2   4   4        587.96        530.26        12.46 o
   4   4   4       1509.42       1490.83        29.92 o
   6   4   4        808.47        835.25        23.84 o
   8   4   4        709.88        713.95        40.03 o
  10   4   4        436.70        419.35        26.05 o
  12   4   4        193.17        197.60        20.71 o
 -11   5   4        515.74        587.61        39.71 o
  -9   5   4          1.73          1.63         7.62 o
  -7   5   4       2158.79       2351.33        79.29 o
  -5   5   4         88.17         79.42         7.32 o
  -3   5   4       4457.38       4670.26       186.48 o
  -1   5   4        374.74        323.25         9.32 o
   1   5   4       4403.59       4645.74        84.02 o
   3   5   4        368.34        328.41        12.35 o
   5   5   4       2094.75       2201.95        66.24 o
   7   5   4        145.30        149.84        15.05 o
   9   5   4        525.38        542.74        88.00 o
  11   5   4         33.72         35.51        18.43 o
 -10   6   4         94.61         65.32        18.85 o
  -8   6   4         16.15         18.73        17.70 o
  -6   6   4        124.13        134.00        11.42 o
  -4   6   4          3.63          6.60         8.90 o
  -2   6   4        101.15        106.97        12.07 o
   0   6   4          9.66          8.41         5.96 o
   2   6   4         54.38         68.16        12.71 o
   4   6   4         46.04         48.93         8.97 o
   6   6   4         23.68         35.66        15.11 o
   8   6   4         36.81         38.33        13.46 o
  10   6   4         12.74         11.12        21.70 o
  -7   7   4        110.32        115.29        20.61 o
  -5   7   4         11.99         18.43        17.79 o
  -3   7   4        189.44        185.53        17.37 o
  -1   7   4         36.40         18.91        10.21 o
   1   7   4        211.03        243.48        25.73 o
   3   7   4         52.76         33.99         8.99 o
   5   7   4        131.74        141.69        21.60 o
   7   7   4         35.91         26.59        27.64 o
 -15   1   5         79.10        132.57        20.22 o
 -13   1   5        185.63        179.55        15.94 o
 -11   1   5        547.55        564.31        20.01 o
  -9   1   5        529.08        504.67        15.71 o
  -7   1   5       2664.73       2378.88        59.82 o
  -5   1   5        956.22        765.33        16.77 o
  -3   1   5       8584.16       8115.06       174.77 o
  -1   1   5        627.25        437.19        12.39 o
   1   1   5      11021.86      10603.21       174.94 o
   3   1   5          6.03          0.00         1.35 o
   5   1   5       5421.10       5581.54        88.90 o
   7   1   5         78.88         80.57         4.77 o
   9   1   5       1878.87       2023.77        42.31 o
  11   1   5         79.14         77.35        11.44 o
  13   1   5        459.46        532.80        34.35 o
  15   1   5         31.42         33.37        26.69 o
 -14   2   5         14.81         18.57        15.88 o
 -12   2   5        153.07        143.65        11.68 o
 -10   2   5         90.92         85.64        18.11 o
  -8   2   5        268.67        218.00         8.05 o
  -6   2   5        326.69        359.33         9.76 o
  -4   2   5        209.97        121.26         4.23 o
  -2   2   5        832.65        865.57        17.50 o
   0   2   5         89.52         59.14         3.81 o
   2   2   5        869.74        927.67        15.38 o
   4   2   5         84.77         82.42         3.05 o
   6   2   5        351.08        350.42         7.85 o
   8   2   5         87.33         90.91        10.48 o
  10   2   5         99.20         89.39        10.48 o
  12   2   5         49.22         48.71        12.20 o
  14   2   5         20.57         34.48        21.60 o
 -15   3   5         26.67         22.25        16.69 o
 -13   3   5         81.28         74.00        17.97 o
 -11   3   5        196.92        203.31        16.60 o
  -9   3   5        157.50        156.18         9.40 o
  -7   3   5        723.23        729.81        18.76 o
  -5   3   5        132.70        118.36         5.72 o
  -3   3   5       1462.10       1533.80        33.81 o
  -1   3   5         18.00          2.36         3.81 o
   1   3   5       1242.51       1276.21        24.42 o
   3   3   5          0.77          1.54         2.59 o
   5   3   5        445.69        400.83        10.22 o
   7   3   5          3.54          5.76         2.39 o
   9   3   5        107.41         95.63         7.02 o
  11   3   5         38.31         35.16         6.61 o
  13   3   5         21.39         22.63        15.57 o
 -14   4   5          0.18         -8.16        19.75 o
 -12   4   5         58.89         92.69        13.34 o
 -10   4   5          0.28          7.62         6.82 o
  -8   4   5        275.21        293.93        30.82 o
  -6   4   5          0.03          1.59         4.04 o
  -4   4   5        807.31        703.10        16.36 o
  -2   4   5          4.79          6.41         2.21 o
   0   4   5       1898.41       1830.43        65.76 o
   2   4   5        108.30        107.32         5.15 o
   4   4   5       2628.69       2630.91        66.71 o
   6   4   5        320.02        325.85        12.67 o
   8   4   5       1814.84       1978.63        80.15 o
  10   4   5        295.60        305.77        21.89 o
  12   4   5        684.09        663.71        57.50 o
 -11   5   5         20.54          8.79        18.19 o
  -9   5   5         15.66         14.37        12.39 o
  -7   5   5        158.65        140.46        11.44 o
  -5   5   5         62.22         52.73        10.17 o
  -3   5   5        532.82        518.73        14.04 o
  -1   5   5        203.65        203.05         8.33 o
   1   5   5        691.96        700.74        16.74 o
   3   5   5        304.49        314.33        18.43 o
   5   5   5        348.47        357.80        14.96 o
   7   5   5        159.17        141.65        15.10 o
   9   5   5         76.50         85.31        27.00 o
  11   5   5         20.21         12.61        15.04 o
 -10   6   5         86.83         56.72        18.01 o
  -8   6   5        264.73        340.70        24.88 o
  -6   6   5        116.96        112.85        12.10 o
  -4   6   5        551.45        606.29        23.66 o
  -2   6   5         42.81         27.57         5.87 o
   0   6   5        552.06        586.24        22.42 o
   2   6   5          2.43          9.79         7.60 o
   4   6   5        246.02        273.38        16.33 o
   6   6   5         35.03         31.45        13.03 o
   8   6   5         41.96         64.93        15.85 o
  -7   7   5         30.63         33.67        17.40 o
  -5   7   5         11.48         26.69        15.88 o
  -3   7   5         37.78         17.66        10.04 o
  -1   7   5          0.56          7.72         9.31 o
   1   7   5          7.63         15.30         8.81 o
   3   7   5          3.44         -7.35         9.72 o
   5   7   5          0.91          9.53        12.71 o
 -16   0   6         49.91         45.75        22.24 o
 -14   0   6        604.89        661.41        66.71 o
 -12   0   6        190.86        213.48        25.41 o
 -10   0   6       1626.04       1623.35        86.41 o
  -8   0   6        597.66        606.13        19.06 o
  -6   0   6       2250.55       2498.24        79.42 o
  -4   0   6       1314.87       1006.41        29.86 o
  -2   0   6        356.11        470.17        13.34 o
   0   0   6       1848.36       1285.97        36.85 o
   2   0   6        368.93        418.70         9.53 o
   4   0   6       1191.13        816.44        19.06 o
   6   0   6        427.40        477.79        10.80 o
   8   0   6        612.67        540.06        20.33 o
  10   0   6        207.51        212.85        17.15 o
  12   0   6        296.94        337.38        36.85 o
  14   0   6        104.69         81.96        22.87 o
 -15   1   6         83.24         55.97        21.92 o
 -13   1   6         32.13         27.33        14.30 o
 -11   1   6        310.12        337.65        15.75 o
  -9   1   6          8.14          5.31         5.72 o
  -7   1   6       1236.78       1395.91        35.42 o
  -5   1   6          4.98          8.39         2.54 o
  -3   1   6       3197.92       3984.59        83.93 o
  -1   1   6         14.02         60.28         2.36 o
   1   1   6       1884.92       2377.60        67.35 o
   3   1   6         10.73         38.50         3.81 o
   5   1   6         38.89         31.45         2.22 o
   7   1   6         43.91         51.86         3.05 o
   9   1   6        133.44        135.27         5.79 o
  11   1   6         73.37         55.10         7.90 o
  13   1   6        136.73        121.53        27.32 o
  15   1   6         47.01         32.15        23.83 o
 -14   2   6          0.17          7.10        14.93 o
 -12   2   6        742.17        784.62        35.28 o
 -10   2   6          5.93          3.71         6.56 o
  -8   2   6       2409.77       2557.50        66.66 o
  -6   2   6         55.41         68.18         8.90 o
  -4   2   6       7303.89       7338.30       129.31 o
  -2   2   6        247.33        366.04         7.60 o
   0   2   6      14591.22      14969.63       301.24 o
   2   2   6        263.83        360.10         7.32 o
   4   2   6      11529.11      11774.51       170.96 o
   6   2   6         51.80         61.27         3.35 o
   8   2   6       4123.43       4310.20        78.50 o
  10   2   6          0.39         -2.66         4.70 o
  12   2   6        819.43        847.20        45.64 o
  14   2   6          1.10          2.36        30.82 o
 -13   3   6        469.15        461.67        40.03 o
 -11   3   6        672.93        670.84        31.89 o
  -9   3   6       1358.78       1472.99        44.62 o
  -7   3   6       2498.04       2485.84        49.84 o
  -5   3   6       2483.19       2672.27        57.50 o
  -3   3   6       5524.97       5311.59       102.13 o
  -1   3   6       2552.36       2676.77        45.28 o
   1   3   6       4584.98       4315.55       150.26 o
   3   3   6       1382.11       1337.95        27.39 o
   5   3   6       1418.29       1345.65        28.66 o
   7   3   6        632.13        602.35        27.96 o
   9   3   6        245.31        227.90        16.84 o
  11   3   6        298.37        338.37        20.92 o
  13   3   6         31.71         18.91        17.79 o
 -12   4   6         96.71         75.68        12.89 o
 -10   4   6        102.28        112.34        13.02 o
  -8   4   6         68.62         60.20         7.76 o
  -6   4   6         30.75         36.04         6.67 o
  -4   4   6         64.20         67.03         4.94 o
  -2   4   6         50.96         42.02         3.54 o
   0   4   6        183.41        211.03         5.83 o
   2   4   6        272.90        298.11         9.31 o
   4   4   6        345.22        365.73        12.50 o
   6   4   6        190.74        184.88        10.10 o
   8   4   6        286.02        247.59        17.86 o
  10   4   6         45.04         45.19        14.29 o
  12   4   6        135.29        104.48        24.46 o
 -11   5   6          9.36         -1.11         9.37 o
  -9   5   6          0.90          1.97         9.47 o
  -7   5   6         70.64         76.57         9.60 o
  -5   5   6          4.01          3.43         8.26 o
  -3   5   6        214.72        217.18        30.50 o
  -1   5   6          9.33          5.60         4.03 o
   1   5   6        195.89        186.14         8.26 o
   3   5   6         95.26         85.91         9.85 o
   5   5   6         18.17         11.38         7.87 o
   7   5   6        104.66        108.23        10.81 o
   9   5   6         20.29         26.02        14.93 o
  11   5   6         32.67         54.15        19.70 o
 -10   6   6        320.08        278.01        28.74 o
  -8   6   6          5.15         -0.88        10.85 o
  -6   6   6        307.72        313.69        18.47 o
  -4   6   6         41.03         48.36        14.61 o
  -2   6   6         36.57         29.09         8.30 o
   0   6   6         40.47         45.39         9.59 o
   2   6   6         83.53         53.90        11.12 o
   4   6   6          1.63         -2.41         6.34 o
   6   6   6        265.98        216.72        18.45 o
   8   6   6         14.78         11.36        13.08 o
  -7   7   6        148.05        144.00        23.80 o
  -5   7   6        432.52        496.22        42.57 o
  -3   7   6        512.01        550.77        31.45 o
  -1   7   6        488.52        507.07        37.49 o
   1   7   6        724.44        782.04        39.67 o
   3   7   6        289.55        328.47        42.89 o
   5   7   6        476.08        388.84        39.39 o
 -15   1   7         16.98          0.33        16.84 o
 -13   1   7        268.41        334.77        25.69 o
 -11   1   7         31.33         44.69         5.87 o
  -9   1   7       1642.26       1692.90        51.89 o
  -7   1   7        135.60        115.50         6.05 o
  -5   1   7       5720.48       5814.53       138.72 o
  -3   1   7        605.00        594.12        10.49 o
  -1   1   7       9647.24      10032.67       199.50 o
   1   1   7        677.33        727.48        19.06 o
   3   1   7       5629.40       5921.93       162.02 o
   5   1   7         73.97         91.00         3.05 o
   7   1   7       1762.37       1889.61        40.85 o
   9   1   7          4.10          0.49         4.45 o
  11   1   7        423.36        484.70        24.73 o
  13   1   7         10.08          0.30        17.79 o
 -14   2   7         47.42         56.36        16.63 o
 -12   2   7         18.84         10.93         9.52 o
 -10   2   7        265.13        264.27        15.49 o
  -8   2   7        190.21        197.00         9.21 o
  -6   2   7        799.63        763.56        16.46 o
  -4   2   7        571.92        619.67        11.90 o
  -2   2   7       1348.33       1222.37        41.30 o
   0   2   7        822.13        832.21        14.37 o
   2   2   7       1156.90       1240.72        33.99 o
   4   2   7        581.71        564.27        20.65 o
   6   2   7        515.69        584.26        11.40 o
   8   2   7        260.72        267.29         8.23 o
  10   2   7        121.99        107.16        13.34 o
  12   2   7         81.24         88.05        14.47 o
  14   2   7         10.60          5.43        13.34 o
 -13   3   7         59.04         48.79        31.13 o
 -11   3   7          7.79          0.54        10.80 o
  -9   3   7        344.28        310.17        13.89 o
  -7   3   7          5.05          1.27         7.62 o
  -5   3   7       1007.82        912.01        20.60 o
  -3   3   7         73.28         92.80         4.04 o
  -1   3   7       1553.65       1434.35        52.42 o
   1   3   7         79.24        105.25         3.49 o
   3   3   7       1231.21       1150.38        24.01 o
   5   3   7          1.05          4.20         3.18 o
   7   3   7        580.17        576.90        16.79 o
   9   3   7         32.19         40.66         8.52 o
  11   3   7        159.74        123.19        15.57 o
  13   3   7         47.96         53.37        31.77 o
 -12   4   7        492.93        490.52        30.17 o
 -10   4   7        252.99        299.52        16.69 o
  -8   4   7       1404.19       1445.43        50.51 o
  -6   4   7        537.47        559.74        20.65 o
  -4   4   7       2213.95       2196.20        53.01 o
  -2   4   7        549.58        532.31        24.46 o
   0   4   7       1825.45       1761.82        35.26 o
   2   4   7        277.60        273.53         8.55 o
   4   4   7        690.90        670.20        20.21 o
   6   4   7         84.26         88.88         7.11 o
   8   4   7         96.60         83.49        10.34 o
  10   4   7         20.36         30.05        10.38 o
  12   4   7          0.20         14.30        16.17 o
 -11   5   7          8.76          4.86        12.17 o
  -9   5   7          9.84         19.30         9.81 o
  -7   5   7         36.14         51.54         7.90 o
  -5   5   7         75.88         41.83         6.70 o
  -3   5   7        119.69        102.50         7.01 o
  -1   5   7        177.30        145.75         7.54 o
   1   5   7        228.91        215.79         7.62 o
   3   5   7        201.69        194.02        10.55 o
   5   5   7        205.49        162.43        19.70 o
   7   5   7        135.16        122.64        13.05 o
   9   5   7         91.79         49.24        14.38 o
  11   5   7         52.19         35.50        20.80 o
 -10   6   7         36.43         52.95        18.90 o
  -8   6   7        204.80        208.75        16.54 o
  -6   6   7         78.93         86.92        13.24 o
  -4   6   7        395.75        470.55        21.83 o
  -2   6   7         57.40         77.82        23.51 o
   0   6   7        379.46        418.74        17.50 o
   2   6   7         16.52         15.32         7.68 o
   4   6   7        230.16        244.94        13.72 o
   6   6   7          0.96         -3.67         8.30 o
   8   6   7        117.17        136.07        19.70 o
  -5   7   7         23.86          7.62        20.33 o
  -3   7   7          4.85          0.12        10.49 o
  -1   7   7        181.69        153.45        15.26 o
   1   7   7          0.00         -8.05         8.05 o
   3   7   7        233.88        211.28        16.55 o
   5   7   7         26.57         26.54        11.90 o
 -14   0   8         15.64          0.64        15.88 o
 -12   0   8        229.24        163.92        20.97 o
 -10   0   8          0.49          8.90         4.45 o
  -8   0   8         82.60        119.45         6.99 o
  -6   0   8        148.30        236.99         8.90 o
  -4   0   8         83.81         34.94         3.18 o
  -2   0   8        126.62        350.08         9.53 o
   0   0   8       1239.37       1165.25        26.05 o
   2   0   8        447.08        244.61         6.99 o
   4   0   8       2027.14       2142.44        46.38 o
   6   0   8       1387.74       1275.17        27.96 o
   8   0   8       1351.13       1418.13        39.39 o
  10   0   8        723.32        796.11        50.83 o
  12   0   8        540.20        571.19        45.75 o
  14   0   8        168.36        131.52        30.50 o
 -15   1   8          7.52         -9.21        17.07 o
 -13   1   8         88.93         66.59        13.28 o
 -11   1   8          1.41          3.09         4.33 o
  -9   1   8         59.65         54.74         8.26 o
  -7   1   8         62.45         64.32         4.70 o
  -5   1   8         33.29         10.48         2.70 o
  -3   1   8        867.07       1114.27        18.56 o
  -1   1   8        594.02        509.07        15.57 o
   1   1   8       2239.07       2729.33        55.91 o
   3   1   8        684.69        628.86         9.40 o
   5   1   8       1456.88       1630.81        28.09 o
   7   1   8        244.54        237.47         5.95 o
   9   1   8        394.67        392.65        14.29 o
  11   1   8         70.19         61.96        13.20 o
  13   1   8         54.74         20.97        17.47 o
 -14   2   8        304.49        327.33        27.61 o
 -12   2   8         83.14         72.09        12.03 o
 -10   2   8        866.84        922.23        41.09 o
  -8   2   8        232.27        233.09        10.33 o
  -6   2   8       2100.94       2054.02        80.37 o
  -4   2   8        159.98        208.45         6.05 o
  -2   2   8       3609.56       3515.54        64.97 o
   0   2   8          0.50          5.60         1.78 o
   2   2   8       3277.24       3190.06        56.15 o
   4   2   8         40.89         22.92         2.59 o
   6   2   8       1644.27       1639.78        37.80 o
   8   2   8          5.55          1.69         4.77 o
  10   2   8        596.31        614.71        54.96 o
  12   2   8          5.29         -5.62        11.44 o
 -13   3   8        108.52         92.13        22.24 o
 -11   3   8        652.28        675.29        36.02 o
  -9   3   8        208.78        183.61        19.38 o
  -7   3   8        852.90        869.07        23.25 o
  -5   3   8        302.36        241.14         7.19 o
  -3   3   8        901.79        920.69        18.43 o
  -1   3   8        369.25        288.47        14.30 o
   1   3   8        823.63        852.96        14.42 o
   3   3   8        482.42        406.64        23.51 o
   5   3   8        522.08        546.01        28.91 o
   7   3   8        455.41        463.68        14.10 o
   9   3   8        231.90        234.56        21.28 o
  11   3   8        200.49        195.16        20.30 o
  13   3   8         82.54         57.28        21.17 o
 -12   4   8        176.71        168.49        15.86 o
 -10   4   8         10.12         -6.58         7.60 o
  -8   4   8        543.71        525.69        18.19 o
  -6   4   8         59.02         48.66         5.34 o
  -4   4   8        865.55        937.55        26.14 o
  -2   4   8         41.02         34.23         5.72 o
   0   4   8        687.47        707.98        15.28 o
   2   4   8          8.70         13.09         4.45 o
   4   4   8        366.26        386.48        24.46 o
   6   4   8         99.31        107.26        12.71 o
   8   4   8        219.57        203.61        15.25 o
  10   4   8         85.92         87.16        16.20 o
  12   4   8        142.25         77.32        24.15 o
 -11   5   8        239.82        242.66        18.87 o
  -9   5   8        187.91        211.81        16.22 o
  -7   5   8        171.17        179.50        11.35 o
  -5   5   8       1262.55       1331.07        41.77 o
  -3   5   8          0.57          3.76         5.17 o
  -1   5   8       3065.20       3338.41        93.09 o
   1   5   8        331.18        276.72        15.57 o
   3   5   8       3118.05       3279.91        85.48 o
   5   5   8        633.93        620.11        22.68 o
   7   5   8       1530.88       1599.01        71.49 o
   9   5   8        390.74        280.46        26.86 o
  -8   6   8          0.23          2.15        12.89 o
  -6   6   8        301.48        243.60        42.25 o
  -4   6   8          3.72         -0.11         7.94 o
  -2   6   8        363.42        292.90        32.72 o
   0   6   8          6.12         11.72         7.02 o
   2   6   8         94.18         72.64        11.14 o
   4   6   8          0.32          5.61         8.95 o
   6   6   8          4.19         16.03        11.91 o
   8   6   8         22.30        -16.52        26.05 o
  -5   7   8         27.20         38.88        17.12 o
  -3   7   8         31.11         30.79        12.35 o
  -1   7   8         55.05         73.38        12.98 o
   1   7   8        132.18        120.18        18.74 o
   3   7   8         98.76        155.08        23.19 o
 -15   1   9          0.13         -8.01        12.30 o
 -13   1   9        207.58        189.25        17.64 o
 -11   1   9        168.82        183.50        11.35 o
  -9   1   9        484.01        492.88        18.43 o
  -7   1   9       1138.84       1130.11        31.03 o
  -5   1   9        435.14        422.92        10.67 o
  -3   1   9       2735.87       2838.62        54.80 o
  -1   1   9         49.02         22.27         3.18 o
   1   1   9       2466.87       2545.87        44.54 o
   3   1   9          2.24         21.36         3.18 o
   5   1   9        860.47        862.63        15.28 o
   7   1   9          5.53          0.40         2.44 o
   9   1   9        127.81        117.55        13.66 o
  11   1   9         31.04         46.90        10.68 o
  13   1   9          1.38         -1.17        14.93 o
 -14   2   9         23.80         52.45        23.51 o
 -12   2   9          7.09         17.96        12.71 o
 -10   2   9        391.34        416.83        21.51 o
  -8   2   9          0.34         -0.86         9.53 o
  -6   2   9       1299.51       1354.16        25.15 o
  -4   2   9         19.19         26.79         2.86 o
  -2   2   9       1700.30       1796.19        67.98 o
   0   2   9         14.29         20.33         1.86 o
   2   2   9        760.83        735.92        13.34 o
   4   2   9          1.71         -0.87         2.44 o
   6   2   9         87.67         63.78         3.51 o
   8   2   9         23.08         25.67         7.62 o
  10   2   9          1.42         -7.31         7.31 o
  12   2   9         24.90          4.52        23.51 o
 -13   3   9         94.09         89.66        17.37 o
 -11   3   9        728.85        774.49        38.36 o
  -9   3   9        253.76        241.55        10.75 o
  -7   3   9       1348.68       1357.10        36.48 o
  -5   3   9        327.72        320.82         9.65 o
  -3   3   9       1471.25       1348.79        27.12 o
  -1   3   9        200.05        197.56         6.99 o
   1   3   9        824.36        758.98        14.28 o
   3   3   9         75.23         66.23         3.27 o
   5   3   9        250.00        239.60        11.12 o
   7   3   9         25.38         27.54         5.79 o
   9   3   9         52.74         70.16        17.47 o
  11   3   9          6.67          2.30        11.14 o
 -12   4   9        148.98        166.19        17.73 o
 -10   4   9        682.00        731.93        32.97 o
  -8   4   9        787.44        789.86        37.80 o
  -6   4   9       2114.84       2044.77        54.99 o
  -4   4   9       1664.59       1679.31        40.98 o
  -2   4   9       3185.08       3202.78        70.37 o
   0   4   9       1444.77       1495.62        32.94 o
   2   4   9       2315.08       2351.48        72.58 o
   4   4   9        456.42        435.46        14.91 o
   6   4   9        858.55        925.80        32.42 o
   8   4   9         22.48          4.97         6.05 o
  10   4   9        175.83        216.08        29.54 o
 -11   5   9          4.89        -11.15        12.25 o
  -9   5   9          8.90         -6.30         6.30 o
  -7   5   9         21.80         27.26         6.56 o
  -5   5   9          4.49          0.00         5.29 o
  -3   5   9         27.33         40.36         6.25 o
  -1   5   9         96.55         94.40         9.85 o
   1   5   9         15.83         13.32         3.49 o
   3   5   9        195.25        179.94        11.42 o
   5   5   9         13.30          5.76         7.94 o
   7   5   9        161.82        139.49        18.74 o
   9   5   9         18.29         31.96        14.53 o
  -8   6   9          3.30         10.55        12.69 o
  -6   6   9        684.69        682.19        37.26 o
  -4   6   9         89.80         67.55        10.84 o
  -2   6   9        964.02       1035.69        39.59 o
   0   6   9        156.34        121.93        12.66 o
   2   6   9        868.20        900.18        42.87 o
   4   6   9         54.24         36.33        18.74 o
   6   6   9        483.72        474.55        46.70 o
  -3   7   9        138.97        102.94        13.89 o
  -1   7   9        189.19        217.91        19.36 o
   1   7   9         76.80         39.07        13.48 o
   3   7   9         21.97         27.73        14.93 o
 -14   0  10          3.65         -8.90        20.97 o
 -12   0  10        147.57        184.89        24.78 o
 -10   0  10          2.83          6.99         5.72 o
  -8   0  10        140.21        128.34         8.26 o
  -6   0  10         96.02         61.63         5.72 o
  -4   0  10         52.42          6.99         2.54 o
  -2   0  10        927.58        861.55        20.33 o
   0   0  10          5.36         13.34         1.27 o
   2   0  10       2168.05       2211.06        47.02 o
   4   0  10         10.29         -0.64         2.54 o
   6   0  10       1671.30       1792.35        45.11 o
   8   0  10         29.95         25.41         5.72 o
  10   0  10        633.58        636.00        52.73 o
  12   0  10         33.01         46.38        20.97 o
 -15   1  10         11.85         -1.59        14.38 o
 -13   1  10         57.95         53.40        15.25 o
 -11   1  10         37.02         40.67         6.69 o
  -9   1  10         85.58         94.99         6.05 o
  -7   1  10         38.21         28.36         4.04 o
  -5   1  10         40.47         35.43         2.89 o
  -3   1  10          3.89          0.09         1.52 o
  -1   1  10          1.63          1.33         2.21 o
   1   1  10          0.27         -2.10         3.18 o
   3   1  10          4.30          8.31         1.80 o
   5   1  10         17.63         15.52         2.44 o
   7   1  10         24.01         24.80         3.14 o
   9   1  10         32.37         28.28         5.50 o
  11   1  10         32.81         25.41        11.23 o
  13   1  10         13.07          0.36        15.11 o
 -14   2  10          0.97         13.69        16.95 o
 -12   2  10        128.71        141.38        16.36 o
 -10   2  10        177.99        171.68        14.10 o
  -8   2  10          5.63          8.34         6.04 o
  -6   2  10       1259.65       1240.47        27.81 o
  -4   2  10        144.04        162.44         5.60 o
  -2   2  10       2964.17       2987.45        56.54 o
   0   2  10        159.24        189.09         4.27 o
   2   2  10       2902.91       2953.43        62.90 o
   4   2  10         11.35          6.04         5.72 o
   6   2  10       1498.77       1543.86        31.22 o
   8   2  10        186.41        175.20         8.22 o
  10   2  10        468.56        472.11        22.86 o
  12   2  10        155.45        135.40        25.73 o
 -13   3  10         99.53         83.63        16.55 o
 -11   3  10         20.27         10.73        11.05 o
  -9   3  10         93.72         65.99         9.21 o
  -7   3  10         25.10         19.97         5.72 o
  -5   3  10          5.40          7.96         3.80 o
  -3   3  10        916.91        814.89        18.08 o
  -1   3  10        606.55        608.52        14.25 o
   1   3  10       2882.14       2742.85        52.76 o
   3   3  10       1430.38       1502.85        28.54 o
   5   3  10       2704.54       2659.19        59.41 o
   7   3  10        970.31        980.13        30.87 o
   9   3  10       1119.22       1153.90        46.48 o
  11   3  10        255.58        207.26        48.61 o
 -12   4  10        211.87        210.20        18.94 o
 -10   4  10         86.69         62.68        21.60 o
  -8   4  10        835.67        919.85        33.67 o
  -6   4  10         43.23         30.34         6.50 o
  -4   4  10       1742.10       1954.41        64.17 o
  -2   4  10          6.92         13.18        17.47 o
   0   4  10       1617.61       1779.86        38.17 o
   2   4  10        103.04        113.35         5.21 o
   4   4  10        583.42        637.95        20.67 o
   6   4  10         80.12         81.96         8.22 o
   8   4  10         75.62         71.92        10.53 o
  10   4  10         11.61          8.63        12.75 o
 -11   5  10         48.65         69.51        14.09 o
  -9   5  10        152.12        109.13        13.24 o
  -7   5  10         30.94         52.99        13.02 o
  -5   5  10        116.95        124.36        11.44 o
  -3   5  10         64.73         77.06         8.58 o
  -1   5  10         98.16         92.75         8.83 o
   1   5  10        280.10        330.85        13.52 o
   3   5  10         92.89         69.99        11.12 o
   5   5  10        609.96        666.41        29.60 o
   7   5  10         64.88         72.18        10.93 o
   9   5  10        576.60        572.65        38.38 o
  -8   6  10        192.63        191.45        18.28 o
  -6   6  10         14.26         27.03        21.28 o
  -4   6  10         79.20         99.10        13.57 o
  -2   6  10         20.62         22.36         9.52 o
   0   6  10          0.05         11.08         8.05 o
   2   6  10        104.47         78.53        13.34 o
   4   6  10         46.77         29.34        11.03 o
   6   6  10         80.31         38.68        14.93 o
  -3   7  10        428.86        413.46        28.90 o
  -1   7  10        207.09        210.68        20.45 o
   1   7  10        560.49        555.90        32.77 o
 -13   1  11        123.46        139.22        18.64 o
 -11   1  11       1711.06       1821.71        70.53 o
  -9   1  11        652.08        706.25        21.25 o
  -7   1  11       4015.10       4206.97       128.34 o
  -5   1  11       1278.00       1340.88        26.26 o
  -3   1  11       5099.68       5045.11        92.34 o
  -1   1  11        955.47        976.08        20.40 o
   1   1  11       2974.51       2902.39        47.93 o
   3   1  11        185.50        163.37        11.75 o
   5   1  11        875.99        819.73        16.17 o
   7   1  11          0.94          1.40         3.35 o
   9   1  11        195.34        210.96        11.23 o
  11   1  11         45.90         34.84        12.41 o
 -14   2  11        170.81         98.11        20.44 o
 -12   2  11         93.77         78.69        13.89 o
 -10   2  11        111.39         83.40        10.30 o
  -8   2  11        640.30        615.35        22.24 o
  -6   2  11          0.59          3.49         3.14 o
  -4   2  11       1815.08       1730.53        37.52 o
  -2   2  11         78.34        100.42         6.23 o
   0   2  11       2332.46       2202.55        52.10 o
   2   2  11         35.64         30.20         2.32 o
   4   2  11       1365.39       1347.54        28.94 o
   6   2  11         23.46         23.01         4.13 o
   8   2  11        422.18        431.64        14.65 o
  10   2  11        131.02        136.36        11.00 o
  12   2  11         74.77         87.18        19.23 o
 -13   3  11         69.33         59.96        18.16 o
 -11   3  11          9.29          6.32        16.20 o
  -9   3  11        491.03        525.91        24.86 o
  -7   3  11          2.13          5.37         6.67 o
  -5   3  11       1341.81       1420.46        35.81 o
  -3   3  11          3.49          7.90         3.03 o
  -1   3  11       1542.34       1627.30        37.01 o
   1   3  11         25.69         30.72         3.01 o
   3   3  11        686.87        711.90        15.77 o
   5   3  11         31.08         32.19         4.11 o
   7   3  11         97.96         89.84         9.31 o
   9   3  11         15.71         16.67        10.17 o
  11   3  11          0.00         15.52        15.46 o
 -12   4  11        287.95        282.33        29.54 o
 -10   4  11         28.78         29.71        10.28 o
  -8   4  11        764.54        749.11        34.63 o
  -6   4  11          9.62         16.39         6.67 o
  -4   4  11        962.90        962.68        29.55 o
  -2   4  11        283.12        286.30        11.37 o
   0   4  11        576.98        592.38        39.07 o
   2   4  11        489.81        454.83        14.72 o
   4   4  11        143.04        156.97         9.59 o
   6   4  11        205.58        159.12        14.61 o
   8   4  11          4.45         16.37         8.68 o
  10   4  11         13.90          4.30        10.46 o
  -9   5  11         47.22         47.99        13.98 o
  -7   5  11         17.78         16.19         9.46 o
  -5   5  11         71.17         70.58        13.34 o
  -3   5  11         35.37         31.82         8.58 o
  -1   5  11         18.16         15.00         9.85 o
   1   5  11          3.70         -1.19         5.60 o
   3   5  11          6.92         18.14        21.60 o
   5   5  11         20.08         18.33         9.53 o
   7   5  11         44.81         35.39        11.29 o
  -6   6  11          5.90         16.35        11.27 o
  -4   6  11        943.06       1076.61        50.34 o
  -2   6  11          5.95         12.07         9.43 o
   0   6  11        687.33        815.55        36.89 o
   2   6  11          5.64          7.79        10.07 o
   4   6  11        243.70        294.49        31.10 o
   6   6  11          4.03         19.70        20.33 o
 -14   0  12        433.39        400.91        46.38 o
 -12   0  12        468.97        505.75        40.66 o
 -10   0  12        515.78        515.91        25.41 o
  -8   0  12       2407.18       2362.27        71.80 o
  -6   0  12         95.31         78.78         5.72 o
  -4   0  12       6918.84       6821.87       163.92 o
  -2   0  12        171.95        220.47         6.99 o
   0   0  12       9613.85      10004.40       349.45 o
   2   0  12        495.39        543.87        13.98 o
   4   0  12       6603.24       6933.70       159.48 o
   6   0  12        137.58        120.72         6.99 o
   8   0  12       2641.49       2873.74       113.09 o
  10   0  12          0.29        -16.52        16.52 o
  12   0  12        609.81        662.68        63.54 o
 -13   1  12          9.97          0.60        22.24 o
 -11   1  12         88.55         93.20        10.38 o
  -9   1  12          0.09          3.07         5.34 o
  -7   1  12         69.90         65.71         5.34 o
  -5   1  12         13.70          2.22         2.25 o
  -3   1  12         82.77         70.11         4.41 o
  -1   1  12        336.42        263.51         7.87 o
   1   1  12        179.67        162.22         5.48 o
   3   1  12        899.94        870.80        17.26 o
   5   1  12        215.32        208.22         9.53 o
   7   1  12        751.50        750.89        18.64 o
   9   1  12        104.75        109.61         9.88 o
  11   1  12        320.37        270.21        33.99 o
 -12   2  12        100.98         66.87        12.48 o
 -10   2  12        153.88        169.38        18.11 o
  -8   2  12         43.40         29.67         5.48 o
  -6   2  12        300.42        325.50        13.34 o
  -4   2  12        109.68        105.44        10.17 o
  -2   2  12        341.89        354.22        19.70 o
   0   2  12       1182.47       1265.95        32.91 o
   2   2  12        104.64         87.68         4.57 o
   4   2  12       1896.10       2015.90        44.69 o
   6   2  12          0.39          3.18         3.80 o
   8   2  12       1082.02       1154.39        36.36 o
  10   2  12          6.25          4.67         8.30 o
 -11   3  12          3.91          6.10        10.57 o
  -9   3  12          9.56         22.17         7.94 o
  -7   3  12         98.98         91.83         6.95 o
  -5   3  12         18.60         10.61         3.80 o
  -3   3  12        453.47        423.76        12.95 o
  -1   3  12         23.01         20.09         2.48 o
   1   3  12        474.20        457.20        11.52 o
   3   3  12         38.72         30.98         5.40 o
   5   3  12        200.65        196.50         9.53 o
   7   3  12        261.41        256.20        37.17 o
   9   3  12         47.54         33.67         7.85 o
  11   3  12        268.14        205.86        37.49 o
 -10   4  12        103.51         85.85        11.93 o
  -8   4  12         45.48         61.88        10.95 o
  -6   4  12        219.86        220.22        13.37 o
  -4   4  12          3.52          4.77         5.64 o
  -2   4  12        157.10        122.78         9.04 o
   0   4  12         20.50          0.08         8.26 o
   2   4  12          3.70         -0.83         5.72 o
   4   4  12         35.91         25.41         8.54 o
   6   4  12         53.06         58.79         9.31 o
   8   4  12          8.89          5.26         9.76 o
  -9   5  12         32.38         67.06        14.64 o
  -7   5  12         21.20         46.67        12.10 o
  -5   5  12        119.79        166.76        33.04 o
  -3   5  12        409.81        411.54        45.43 o
  -1   5  12        276.07        385.67        17.57 o
   1   5  12        987.09       1007.51        43.37 o
   3   5  12        318.27        368.86        18.55 o
   5   5  12        810.58        813.26        52.10 o
   7   5  12        171.21        165.19        21.60 o
  -6   6  12         30.12         -4.11        16.74 o
  -4   6  12          1.61         -1.91        23.51 o
  -2   6  12         66.32         38.47        15.10 o
   0   6  12          8.80          9.83        16.36 o
   2   6  12         41.82         23.67        17.29 o
   4   6  12         45.21         32.24        19.63 o
 -13   1  13        257.34        250.05        27.61 o
 -11   1  13        222.80        222.93        14.32 o
  -9   1  13        956.84        953.24        33.04 o
  -7   1  13       1112.00       1173.63        32.12 o
  -5   1  13       2208.01       2197.90        47.37 o
  -3   1  13       2110.79       2248.44        61.95 o
  -1   1  13       3064.98       3032.90        62.20 o
   1   1  13       1461.97       1492.08        32.55 o
   3   1  13       2231.08       2261.52        43.55 o
   5   1  13        267.93        252.06         7.85 o
   7   1  13        873.28        966.29        25.81 o
   9   1  13          0.81         -0.96         6.50 o
  11   1  13        220.45        285.71        29.85 o
 -12   2  13        312.87        252.91        25.80 o
 -10   2  13        713.69        729.97        31.83 o
  -8   2  13        658.22        599.61        20.80 o
  -6   2  13        874.89        885.84        28.74 o
  -4   2  13        521.51        435.57        17.79 o
  -2   2  13        493.81        433.47        12.67 o
   0   2  13         62.54         32.57         9.21 o
   2   2  13        126.71         87.47         5.68 o
   4   2  13         20.83         19.63         3.14 o
   6   2  13         27.12         29.86         4.98 o
   8   2  13         45.86         17.07         8.05 o
  10   2  13         13.69         15.43         9.28 o
 -11   3  13         37.92         21.27        10.99 o
  -9   3  13        253.17        271.35        17.41 o
  -7   3  13        112.92        100.61         8.05 o
  -5   3  13        206.06        218.58         8.99 o
  -3   3  13        173.64        144.58         5.98 o
  -1   3  13         37.49         53.92         5.96 o
   1   3  13        129.98        120.47         7.33 o
   3   3  13          0.89          3.31         2.78 o
   5   3  13         69.32         57.83         5.55 o
   7   3  13          6.49         -7.22        10.80 o
   9   3  13         42.94         26.91        11.40 o
 -10   4  13        295.18        261.46        26.28 o
  -8   4  13        128.39        127.26        12.74 o
  -6   4  13        783.57        807.15        34.50 o
  -4   4  13        177.58        214.21        13.66 o
  -2   4  13        730.40        808.37        31.93 o
   0   4  13        185.13        224.99        11.08 o
   2   4  13        160.84        173.25        12.07 o
   4   4  13        155.55        233.18        19.06 o
   6   4  13          6.28         -6.99        11.44 o
   8   4  13        111.65        136.61        17.73 o
  -9   5  13         10.06         24.46        16.62 o
  -7   5  13          9.69         30.59        13.05 o
  -5   5  13         31.74         15.14        11.26 o
  -3   5  13         30.82         17.00         9.20 o
  -1   5  13         45.60         31.25        14.29 o
   1   5  13         34.04         21.03        13.11 o
   3   5  13         27.85          8.01        12.69 o
   5   5  13          5.94         12.00        10.49 o
   7   5  13          8.54         -1.27        14.61 o
  -4   6  13        101.35        144.89        23.13 o
  -2   6  13        447.80        508.88        40.43 o
   0   6  13         59.68         41.12        16.81 o
   2   6  13        305.93        333.95        33.04 o
 -12   0  14         25.42         32.40        14.61 o
 -10   0  14        116.72        138.51        13.98 o
  -8   0  14        253.11        242.71        13.98 o
  -6   0  14        432.96        446.66        19.06 o
  -4   0  14       1236.71       1237.68        31.77 o
  -2   0  14       1714.52       1711.03        57.18 o
   0   0  14       2199.99       2270.78        80.69 o
   2   0  14       3540.63       3519.90        99.12 o
   4   0  14       1495.81       1550.28        40.66 o
   6   0  14       3189.12       3488.13       108.01 o
   8   0  14        559.91        507.02        24.14 o
  10   0  14       1328.87       1375.56       109.28 o
 -13   1  14         21.38         35.33        15.38 o
 -11   1  14        865.48        865.37        41.23 o
  -9   1  14        281.80        279.34        15.38 o
  -7   1  14       1486.14       1474.32        41.96 o
  -5   1  14        928.08        923.47        20.00 o
  -3   1  14       1249.03       1284.36        27.01 o
  -1   1  14        949.02        968.07        19.03 o
   1   1  14        518.44        488.12        20.97 o
   3   1  14        195.56        155.93        12.71 o
   5   1  14        184.93        165.03         7.26 o
   7   1  14         11.13          5.95         5.76 o
   9   1  14        103.59         81.64         8.99 o
  11   1  14        112.47         99.12        30.50 o
 -12   2  14          0.66         17.79        20.97 o
 -10   2  14          3.04          1.41         7.16 o
  -8   2  14        188.14        152.88        13.34 o
  -6   2  14          3.68          8.77         4.15 o
  -4   2  14       1215.05       1216.53        49.56 o
  -2   2  14         21.68         24.74         4.45 o
   0   2  14       2187.26       2181.26        56.04 o
   2   2  14         49.78         51.95         5.29 o
   4   2  14       1554.63       1590.43        38.08 o
   6   2  14         81.90         71.60         6.70 o
   8   2  14        534.74        567.32        40.35 o
  10   2  14         68.59         64.11        18.43 o
 -11   3  14          8.10        -13.57        13.57 o
  -9   3  14         15.55         17.63        13.46 o
  -7   3  14         64.33         21.87         6.40 o
  -5   3  14        132.07        108.44        11.12 o
  -3   3  14        144.03        114.62         9.46 o
  -1   3  14        967.57        976.21        31.33 o
   1   3  14        148.65        131.75         9.20 o
   3   3  14       1574.47       1651.66        61.95 o
   5   3  14         96.06         92.49        12.66 o
   7   3  14        990.77        986.95        54.88 o
   9   3  14         47.25         51.36        11.74 o
 -10   4  14        417.36        387.73        31.65 o
  -8   4  14          7.17         21.52        16.84 o
  -6   4  14        888.08        962.57        42.68 o
  -4   4  14         19.30          6.51        13.98 o
  -2   4  14       1196.61       1357.69        61.63 o
   0   4  14          8.87         -0.49        14.61 o
   2   4  14        891.04        909.66        43.97 o
   4   4  14          0.00        -10.46        10.46 o
   6   4  14        323.45        303.70        28.59 o
   8   4  14          1.60         -1.90        14.65 o
  -7   5  14        134.92        165.76        21.67 o
  -5   5  14        665.13        763.24        47.12 o
  -3   5  14        191.56        224.77        22.66 o
  -1   5  14        883.40        956.28        60.65 o
   1   5  14        256.72        226.30        24.46 o
   3   5  14        652.16        674.61        44.79 o
   5   5  14        277.08        218.21        29.11 o
  -2   6  14        141.64        121.69        25.41 o
   0   6  14          2.61          5.56        14.71 o
 -11   1  15        313.05        295.44        33.04 o
  -9   1  15         83.19        109.04        10.84 o
  -7   1  15        420.47        410.06        34.94 o
  -5   1  15         90.13         89.98         6.34 o
  -3   1  15        258.07        223.14         7.76 o
  -1   1  15         23.54         35.60         3.50 o
   1   1  15         73.51         69.34         7.62 o
   3   1  15          0.08         -1.58         4.68 o
   5   1  15         13.45         10.48         6.29 o
   7   1  15          0.45          4.90         9.53 o
   9   1  15          3.81         10.10        13.25 o
 -12   2  15        129.48         73.71        17.60 o
 -10   2  15          1.41         10.30        10.17 o
  -8   2  15        538.02        507.18        23.27 o
  -6   2  15         25.08         23.05         7.76 o
  -4   2  15        893.03        847.09        35.11 o
  -2   2  15        206.19        175.33         8.86 o
   0   2  15        488.46        422.27        14.78 o
   2   2  15        366.65        381.45        12.79 o
   4   2  15         23.93          8.80         6.05 o
   6   2  15        234.83        219.93        13.11 o
   8   2  15         53.61         40.10        10.99 o
 -11   3  15         94.12         87.54        21.76 o
  -9   3  15          0.17          3.56        13.70 o
  -7   3  15        456.48        488.36        28.71 o
  -5   3  15          2.84          4.10         9.21 o
  -3   3  15       1045.90       1207.61        44.77 o
  -1   3  15         53.87         59.72        15.25 o
   1   3  15       1120.07       1225.54        54.30 o
   3   3  15        192.94        190.19        12.79 o
   5   3  15        563.35        680.22        36.40 o
   7   3  15        245.90        223.50        20.97 o
  -8   4  15        111.46         92.05        19.30 o
  -6   4  15        653.64        760.78        44.42 o
  -4   4  15        108.80         98.75        17.79 o
  -2   4  15        703.64        804.12        38.01 o
   0   4  15         41.13         43.54        11.52 o
   2   4  15        470.12        575.66        35.21 o
   4   4  15          0.96          0.42        11.27 o
   6   4  15        243.93        230.00        21.86 o
  -5   5  15          0.55         -6.68        13.70 o
  -3   5  15         62.07         62.85        17.29 o
  -1   5  15          0.03          2.22        11.44 o
   1   5  15         47.89         31.73        20.01 o
   3   5  15          0.28         11.18        15.72 o
 -10   0  16        278.74        255.42        39.39 o
  -8   0  16        413.45        468.26        38.76 o
  -6   0  16       1494.22       1500.72        63.54 o
  -4   0  16        291.89        314.50        22.87 o
  -2   0  16       3004.22       3097.39       130.25 o
   0   0  16         13.47         19.06         8.90 o
   2   0  16       2353.56       2386.42        97.21 o
   4   0  16         49.88         57.18        11.44 o
   6   0  16        661.26        718.59        43.20 o
   8   0  16         74.93         55.28        21.60 o
  -9   1  16         94.70        108.49        13.81 o
  -7   1  16        133.39        138.35        10.78 o
  -5   1  16         11.53          8.58         8.90 o
  -3   1  16        105.46         99.36         9.21 o
  -1   1  16         53.35         46.01         7.94 o
   1   1  16          0.20         -3.18         3.98 o
   3   1  16        145.58        119.62         8.83 o
   5   1  16        107.43         84.90        14.50 o
   7   1  16         63.28         30.20        10.38 o
   9   1  16        121.95         67.34        23.19 o
 -10   2  16         65.61         62.37        20.01 o
  -8   2  16        119.53        135.92        14.53 o
  -6   2  16         77.44         81.84        10.95 o
  -4   2  16        272.11        310.98        22.87 o
  -2   2  16         71.45         77.70         7.50 o
   0   2  16        487.38        444.15        19.53 o
   2   2  16         97.47         94.44         9.20 o
   4   2  16        508.01        512.47        22.51 o
   6   2  16        132.08        160.69        14.61 o
   8   2  16        269.15        213.87        26.50 o
  -9   3  16         40.87         24.57        14.92 o
  -7   3  16        294.04        323.44        27.61 o
  -5   3  16         61.67         56.33        12.36 o
  -3   3  16        731.49        847.17        33.87 o
  -1   3  16         19.81         13.85         6.70 o
   1   3  16        857.27        920.76        42.44 o
   3   3  16          0.40          3.91         7.40 o
   5   3  16        518.00        503.75        34.42 o
   7   3  16         10.19         -6.43        14.33 o
  -8   4  16         50.17         62.00        16.28 o
  -6   4  16          3.90          7.48        15.25 o
  -4   4  16         96.11         79.44        15.38 o
  -2   4  16          1.24         -2.77         9.85 o
   0   4  16        126.36         96.22        14.74 o
   2   4  16         10.58         22.12        13.46 o
   4   4  16        119.92        101.35        15.94 o
  -3   5  16        477.45        457.25        41.96 o
  -1   5  16         13.16          6.64        14.19 o
   1   5  16        621.78        597.31        43.35 o
  -9   1  17        346.86        351.31        30.20 o
  -7   1  17        324.28        385.98        28.49 o
  -5   1  17        540.45        571.01        25.96 o
  -3   1  17        908.00       1094.65        38.44 o
  -1   1  17        409.21        472.80        18.40 o
   1   1  17       1268.70       1478.17        59.52 o
   3   1  17        107.85        136.95        30.18 o
   5   1  17        931.97        999.28        72.17 o
   7   1  17          0.95          6.61         8.35 o
 -10   2  17         21.33         21.99        15.94 o
  -8   2  17         41.80         63.25        15.94 o
  -6   2  17         61.53         45.84        14.35 o
  -4   2  17         20.32         19.06         8.69 o
  -2   2  17         55.25         67.57         9.75 o
   0   2  17          9.98         15.07         8.66 o
   2   2  17         13.15         16.47         8.05 o
   4   2  17         16.00          2.14         9.85 o
   6   2  17          0.48          4.20        11.90 o
  -9   3  17         29.77         25.26        15.51 o
  -7   3  17        157.19        145.50        31.13 o
  -5   3  17         27.64         40.85        13.28 o
  -3   3  17        159.60        189.95        14.53 o
  -1   3  17         24.62         26.69         9.09 o
   1   3  17         58.77         56.80         9.15 o
   3   3  17         36.74         39.49        12.66 o
   5   3  17          5.91         -8.82        14.71 o
  -6   4  17         10.88         16.53        11.85 o
  -4   4  17        280.90        339.25        22.99 o
  -2   4  17          8.27         10.86        12.89 o
   0   4  17        564.17        665.81        50.66 o
   2   4  17          0.28         -1.27        14.61 o
 -10   0  18        118.05         79.42        25.41 o
  -8   0  18        369.50        325.94        31.77 o
  -6   0  18        385.07        368.51        31.77 o
  -4   0  18        576.96        520.36        34.94 o
  -2   0  18        723.94        773.23        40.66 o
   0   0  18        774.15        772.60        43.20 o
   2   0  18        717.63        684.28        41.93 o
   4   0  18        847.50        908.57        73.70 o
   6   0  18        324.49        230.64        47.02 o
  -9   1  18        264.91        222.21        23.81 o
  -7   1  18         38.71         18.07         9.72 o
  -5   1  18        513.91        501.11        32.40 o
  -3   1  18        176.75        157.12        12.79 o
  -1   1  18        406.18        399.69        30.09 o
   1   1  18        283.23        303.21        20.29 o
   3   1  18        102.30         83.33        12.98 o
   5   1  18        169.89        154.57        16.79 o
   7   1  18          1.80         -7.62        17.15 o
  -8   2  18        153.71        169.10        23.25 o
  -6   2  18        411.31        413.06        26.56 o
  -4   2  18        400.84        402.34        30.68 o
  -2   2  18        208.94        178.64        16.52 o
   0   2  18        541.92        585.95        27.31 o
   2   2  18          7.41         11.15        17.79 o
   4   2  18        331.69        343.99        45.75 o
   6   2  18         26.30          4.51        15.25 o
  -7   3  18         43.83          6.45        18.19 o
  -5   3  18         95.13         90.13        15.10 o
  -3   3  18          4.10          5.33         9.29 o
  -1   3  18         29.48         44.34        11.87 o
   1   3  18          5.45         -2.95        12.07 o
   3   3  18         17.10         13.34        29.23 o
  -4   4  18          3.27         10.17        26.69 o
  -2   4  18         22.54         -1.91        15.88 o
   0   4  18          0.15          5.08        24.14 o
  -7   1  19         28.07         21.72        10.53 o
  -5   1  19        255.79        322.17        26.96 o
  -3   1  19         36.20         41.96        14.30 o
  -1   1  19        540.23        634.46        31.89 o
   1   1  19         47.24         62.70        15.25 o
   3   1  19        575.57        613.65        43.93 o
   5   1  19         44.26          2.54        22.24 o
  -6   2  19         87.90         80.84        16.31 o
  -4   2  19         78.41         66.29        13.05 o
  -2   2  19        137.83        134.69        17.16 o
   0   2  19        200.49        124.69        24.14 o
   2   2  19        119.67        136.31        19.70 o
   4   2  19        192.47        174.72        35.58 o
  -5   3  19        210.53        228.53        24.97 o
  -3   3  19         21.82         30.83        17.15 o
  -1   3  19        403.93        387.57        54.01 o
   1   3  19         21.06         -3.18        26.05 o
  -6   0  20         11.26          2.54        13.98 o
  -4   0  20         33.12          0.64        13.98 o
  -2   0  20         24.84         29.23        14.61 o
   0   0  20         14.57         13.98        14.61 o
   2   0  20         21.82         15.25        14.61 o
  -5   1  20         26.20         13.14        10.53 o
  -3   1  20        192.39        173.10        19.22 o
  -1   1  20         29.10         30.54        14.60 o
   1   1  20        161.41        110.94        22.01 o
   3   1  20          6.68         -4.51        14.81 o
  -4   2  20        155.83         94.30        24.46 o
  -2   2  20        308.85        291.31        32.97 o
   0   2  20        256.38        196.42        25.16 o
   2   2  20        166.20        188.70        40.03 o
  -3   1  21        167.41        174.88        24.15 o
  -1   1  21        157.69        111.06        21.70 o
                                                
